# Supplementary material for: Training for Defense? From Stochastic Traits to Synchrony in Giant Honey Bees (Apis dorsata)
Source: Insects. 2012 Aug 30;3(3):833–56. doi: 10.3390/insects3030833 (PMC4553592; doi:10.3390/insects3030833)
Supplement: Supplementary File 1 [file insects-03-00833-s001.zip]

Archive with 5 entries (4 files):
- Supplementary/
- Supplementary/movie 1.avi
- Supplementary/movie 2.avi
- Supplementary/movie 3.avi
- Supplementary/movie 4.avi
